# Supplementary material for: A Novel Approach to Combating Antibiotic Resistance: A Chitosan-Based Nanocomposite with Green AgNPs and Gentamicin
Source: Int J Mol Sci. 2026 Jan 20;27(2):1036. doi: 10.3390/ijms27021036 (PMC12842585; doi:10.3390/ijms27021036)
Supplement: Supplementary file 1 [file ijms-27-01036-s001.zip]

Archive with 1 entries (1 files):
- ijms-4083826-supplementary.pdf
